# Supplementary material for: Dieckol Reduces Muscle Atrophy by Modulating Angiotensin Type II Type 1 Receptor and NADPH Oxidase in Spontaneously Hypertensive Rats
Source: Antioxidants (Basel). 2021 Sep 30;10(10):1561. doi: 10.3390/antiox10101561 (PMC8533257; doi:10.3390/antiox10101561)
Supplement: Supplementary file 1 [file antioxidants-10-01561-s001.zip]

Archive with 1 entries (1 files):
- antioxidants-1359977-supplementary.pdf
